# Supplementary material for: Bacterial-Specific Aggregation and Killing of Immunomodulatory Host Defense Peptides
Source: Pharmaceuticals (Basel). 2021 Aug 24;14(9):839. doi: 10.3390/ph14090839 (PMC8467575; doi:10.3390/ph14090839)
Supplement: Supplementary file 1 [file pharmaceuticals-14-00839-s001.zip]

Archive with 1 entries (1 files):
- pharmaceuticals-1277883-supplementary.pdf
